# Supplementary material for: The Emergence of Bacteroides pyogenes as a Human Pathogen of Animal Origin: A Narrative Review
Source: Microorganisms. 2025 May 24;13(6):1200. doi: 10.3390/microorganisms13061200 (PMC12194902; doi:10.3390/microorganisms13061200)
Supplement: Supplementary file 1 [file microorganisms-13-01200-s001.zip]

Archive with 1 entries (1 files):
- microorganisms-3544694-supplementary.pdf
